# Supplementary material for: Metabolic profiling of human follicular fluid to unravel the pathways involved in polycystic ovary syndrome – a systematic review
Source: Rev Endocr Metab Disord. 2026 Jul 6;27(4):893–932. doi: 10.1007/s11154-026-10055-4 (PMC13388709; doi:10.1007/s11154-026-10055-4)
Supplement: Supplementary file 1 — Supplementary file1 (XLSX 81 KB) [file 11154_2026_10055_MOESM1_ESM.xlsx]

## Sheet: NOS Quality Score_Researcher1 
Study	Selection				Comparability	Exposure			Score			Quality
	Adequate case definition	Representativeness of the cases	Selection of controls	Definition of controls	Comparability of cases and controls on the basis of the design or analysis	Ascertainment of exposure	Same method of ascertainment for cases and controls	Non-Response rate	Selection (4)	Comparability (2)	Outcome (3)
Ban, Y., et al. 2021	*	*		*	**	*	*	*	3	2	3	Good
Brinca, A. T., et al. (2022)		*		*		*	*	*	2	0	3	Poor
Castiglione Morelli, M. A., et al. (2019)	*	*		*	*	*	*		3	1	2	Good
Chen, X., et al. (2020)	*			*	**	*	*		2	2	2	Fair
Chen, Y., et al. (2024).	*	*		*	**	`*	*		3	2	2	Good
Chu, J. M., et al. (2017)		*		*		*	*		2	0	2	Poor
Cordeiro, F. B., et al. (2015)	*			*	**	*	*		2	2	2	Fair
Cordeiro, F. B., et al. (2017)							*	*	0	0	2	Poor
Cordeiro, F. B., et al. (2018)	*			*	**	*			2	2	1	Poor
Demirel, M., et al. (2025)	*				**	*		*	1	2	2	Poor
Ding, Y., et al. (2022)	*			*	**	*	*		2	2	2	Fair
Guan, S. Y., et al. (2022)	*	*		*	**	*	*	*	3	2	3	Good
Guo, N., et al. (2016)				*		*	*	*	1	0	3	Poor
He, Q., et al. (2024)	*	*		*	**	*	*	*	3	2	3	Good
Hou, E., et al. (2021)	*			*	**	*	*	*	2	2	3	Fair
Lai, Y., et al. (2022)	*	*		*	**	*	*		3	2	2	Good
Lazzarino, G., et al. (2021)	*	*			*	*	*		2	1	2	Fair
Li, S., et al. (2020)	*			*	**	*	*	*	2	2	3	Fair
Liu, L., et al. (2019)	*			*	**	*	*	*	2	2	3	Fair
Liu, X., et al. (2024)	*	*		*	**	*	*	*	3	2	3	Good
Ma, Y., et al. (2022)	*			*	**	*	*		2	2	2	Fair
Marie, C., et al. (2023)	*			*	**	*	*		2	2	2	Fair
Niu, Z., et al. (2014)	*			*	**	*	*		2	2	2	Fair
Qian, Y., et al. (2024)	*	*		*	**	*	*	*	3	2	3	Good
Sallicandro, L., et al. (2024)	*	*		*	**	*	*		3	2	2	Good
Shen, H., et al. (2022)	*	*		*	**	*	*	*	3	2	3	Good
Sun, Y., et al. (2023)	*	*		*	**	*	*	*	3	2	3	Good
Sun, Z., et al. (2019)	*	*		*	**	*	*	*	3	2	3	Good
Tian, Y., Li, F., et al. (2025)	*				**	*	*		1	2	2	Poor
Tian, Y., Wang, A., et al. (2025)	*				**	*	*		1	2	2	Poor
Vale-Fernandes, E., et al. (2025).	*	*		*	**	*	*	*	3	2	3	Good
Xu, Y., et al. (2024)	*	*		*	**	*	*		3	2	2	Good
Yang, X., et al. (2021)	*	*		*	**	*	*		3	2	2	Good
Yang, Z., et al. (2021)	*	*		*	**	*	*	*	3	2	3	Good
Yu, J., et al. (2024)	*	*		*	**	*	*	*	3	2	3	Good
Yu, L., et al. (2021)	*	*		*	**	*	*	*	3	2	3	Good
Yu, L., et al. (2025)	*	*		*	**	*	*		3	2	2	Good
Zhang, M., et al. (2024)	*	*		*	**	*	*		3	2	2	Good
Zhang, Y., et al. (2017)		*		*		*	*	*	2	0	3	Poor
Zhao, H., et al. (2015)	*	*		*	**	*	*	*	3	2	3	Good

## Sheet: NOS Quality Score_Researcher2
Study	Selection				Comparability	Exposure			Score			Quality
	Adequate case definition	Representativeness of the cases	Selection of controls	Definition of controls	Comparability of cases and controls on the basis of the design or analysis	Ascertainment of exposure	Same method of ascertainment for cases and controls	Non-Response rate	Selection (4)	Comparability (2)	Outcome (3)
Ban, Y., et al. 2021	*	*		*	**	*	*	*	3	2	3	Good
Brinca, A. T., et al. (2022)		*				*	*		1	0	2	Poor
Castiglione Morelli, M. A., et al. (2019)	*	*		*	*	*	*		3	1	2	Good
Chen, X., et al. (2020)	*			*	**	*	*	*	2	2	3	Fair
Chen, Y., et al. (2024).	*			*	**	*	*	*	2	2	3	Fair
Chu, J. M., et al. (2017)				*		*	*	*	1	0	3	Poor
Cordeiro, F. B., et al. (2015)	*			*	**		*	*	2	2	2	Fair
Cordeiro, F. B., et al. (2017)							*	*	0	0	2	Poor
Cordeiro, F. B., et al. (2018)	*			*	**	*			2	2	1	Poor
Demirel, M., et al. (2025)	*				**	*		*	1	2	2	Poor
Ding, Y., et al. (2022)	*			*	**	*	*		2	2	2	Fair
Guan, S. Y., et al. (2022)	*	*		*	**	*	*	*	3	2	3	Good
Guo, N., et al. (2016)						*	*	*	0	0	3	Poor
He, Q., et al. (2024)	*	*		*	**	*	*		3	2	2	Good
Hou, E., et al. (2021)	*			*	**	*	*	*	2	2	3	Fair
Lai, Y., et al. (2022)	*	*		*	**	*	*	*	3	2	3	Good
Lazzarino, G., et al. (2021)	*	*		*	*	*	*	*	3	1	3	Good
Li, S., et al. (2020)	*			*	**	*	*	*	2	2	3	Fair
Liu, L., et al. (2019)	*			*	**	*	*		2	2	2	Fair
Liu, X., et al. (2024)	*	*		*	**	*	*		3	3	3	Good
Ma, Y., et al. (2022)	*			*	**	*	*		2	2	2	Fair
Marie, C., et al. (2023)	*			*	**	*	*	*	2	2	3	Fair
Niu, Z., et al. (2014)	*			*	**	*	*	*	2	2	3	Fair
Qian, Y., et al. (2024)	*	*		*	**	*	*	*	3	2	3	Good
Sallicandro, L., et al. (2024)	*	*		*	**		*	*	3	2	2	Good
Shen, H., et al. (2022)	*	*		*	**	*	*	*	3	2	3	Good
Sun, Y., et al. (2023)	*	*		*	**	*	*	*	3	2	3	Good
Sun, Z., et al. (2019)	*	*		*	**	*	*	*	3	2	3	Good
Tian, Y., Li, F., et al. (2025)	*				**	*		*	1	2	2	Poor
Tian, Y., Wang, A., et al. (2025)	*				**	*		*	1	2	2	Poor
Vale-Fernandes, E., et al. (2025).	*			*	**	*		*	3	2	2	Fair
Xu, Y., et al. (2024)	*			*	**	*	*		2	2	2	Fair
Yang, X., et al. (2021)	*	*		*	**	*	*	*	3	2	3	Good
Yang, Z., et al. (2021)	*	*		*	**	*	*	*	3	2	3	Good
Yu, J., et al. (2024)	*	*		*	**	*	*	*	3	2	3	Good
Yu, L., et al. (2021)	*	*		*	**	*	*	*	3	2	3	Good
Yu, L., et al. (2025)	*	*		*	**	*		*	2	2	2	Fair
Zhang, M., et al. (2024)	*	*		*	**	*	*		3	2	2	Good
Zhang, Y., et al. (2017)						*	*	*	0	0	3	Poor
Zhao, H., et al. (2015)	*	*		*	**	*	*	*	3	2	3	Good

## Sheet: Table S1 
Table S1: List of metabolites used for the analysis of metabolic pathways potentially involved in PCOS using over-representation analysis of the metabolites reported to be different in the follicular fluid of women with PCOS compared to normo-ovulatory controls.
Metabolite name	Direction of change (↑ - Higher in PCOS vs CNT; ↓ - Lower in PCOS vs CNT)	Metabolite class	Formula	Query for metaboanalyst	KEGG ID
(-)-Matairesinol	↑	Furanoid lignans	C20H22O6	Matairesinol	C10682
(10E,12Z)-9-Hydroperoxyoctadeca-10,12-dienoate	↓	Lineolic acids and derivatives	C18H32O4	(10E,12Z)-9-Hydroperoxyoctadeca-10,12-dienoate	C14827
(3beta,11alpha,13beta)-3,11,13-Oleananetriol	↓	Prenol lipids	C30H52O3	(3beta,11alpha,13beta)-3,11,13-Oleananetriol	Match not found
(3R, 6'Z)-3,4-Dihydro-8-hydroxy-3-(6-pentadecenyl)-1H-2-benzopyran-1-one	↓	Benzopyrans	C24H36O3	(3R, 6'Z)-3,4-Dihydro-8-hydroxy-3-(6-pentadecenyl)-1H-2-benzopyran-1-one	Match not found
(E)-1-O-Cinnamoyl-beta-D-glucose	↓	Cinnamic acids and derivatives	C15H18O7	(E)-1-O-Cinnamoyl-beta-D-glucose	Match not found
(R)-3,4-Dihydro-2-methyl-2-(4,8,12-trimethyl-3,7,11-tridecatrienyl)-2H-1-benzopyran-6-ol	↑	Prenol lipids	C26H38O2	Tocotrienol	Match not found
(S)-2-Acetolactate	↓	Keto acids and derivatives	C5H8O4	(S)-2-Acetolactate	C06010
(S)-3,4-Dihydroxybutyric acid	↓	Hydroxy acids and derivatives	C4H8O4	(S)-3,4-Dihydroxybutyric acid	Match not found
(Z)-1,5-Undecadiene	↑	Hydrocarbons	C11H20	(Z)-1,5-Undecadiene	Match not found
[6]-Dehydroshogaol	↑	Cinnamic acids and derivatives	C17H22O3	[6]-Dehydroshogaol	Match not found
1,3-Dimethyluracil	↑	Diazines	C6H8N2O2	1,3-Dimethyluracil	Match not found
11,12-DHET	↑	Eicosanoids	C20H34O4	11,12-DiHETrE	C14774
15-Deoxy-Δ12,14-prostaglandin J2	↑	Eicosanoids	C20H28O3	15-Deoxy-delta-12,14-PGJ2	C14717
16-Hydroxypalmitic acid	↓	Fatty acids and conjugates	C16H32O3	16-Hydroxyhexadecanoic acid	C18218
17-OH progesterone	↓	Steroids	C21H30O3	17-Hydroxyprogesterone	C01176
17-OH Pregnenolone	↓	Steroids	C21H32O3	17a-Hydroxypregnenolone	C05138
1-Aminocyclopropane	↓	Amine	Match not found	Match not found	Match not found
1H-Indol-3-ylacetyl-myo-inositol	↓	Indoles and derivatives	C03868	Indole-3-acetyl-myo-inositol	C03868
1-Hydroxy-2,12,15-heneicosatrien-4-one	↑	Fatty alcohols	C21H36O2	1-Hydroxy-2,12,15-heneicosatrien-4-one	Match not found
1-Methylhistidine	↓	Amino acid derivatives	C7H11N3O2	1-Methylhistidine	Match not found
1-Pentadecene	↑	Unsaturated hydrocarbons	C15H30	1-Pentadecene	Match not found
2,5-Undecadienal	↑	Organooxygen compounds	C11H18O	2,5-Undecadienal	Match not found
2’-Deoxyinosine triphosphate	↑	Purine deoxyribonucleotides	C10H15N4O13P3	2'-Deoxyinosine-5'-triphosphate	C01345
25-Hydroxyvitamin D2	↓	Vitamins and derivatives	C28H44O2	25-Hydroxyvitamin D2	Match not found
2-Hexyl-5-[2-(4-hydroxy-3-methoxyphenyl)ethyl]furan	↓	Fatty acids and conjugates	C19H26O3	2-Hexyl-5-[2-(4-hydroxy-3-methoxyphenyl)ethyl]furan	Match not found
2-Hydroxybutyric acid	↑	Hydroxy acids and derivatives	C4H8O3	2-Hydroxybutyric acid	C05984
2-Hydroxystearic acid	↓	Fatty acids and conjugates	C18H36O3	2-Hydroxystearic acid	C03045
2-Linoleoyl glycerol	↑	Glycerolipids	Match not found	Match not found	Match not found
2-Phenylbutyric acid	↓	Phenylpropanes	C10H12O2	2-Phenylbutyric acid	Match not found
2-Propylpentanoic acid	↓	Fatty acids and conjugates	C8H16O2	Valproic acid	C07185
2-p-Tolyl-1-propene, p-Mentha-1,3,5,8-tetraene	↑	Prenol lipids	Match not found	Match not found	Match not found
3-(Dimethylaminomethyl)indole	↓	Indoles and derivatives	C11H14N2	3-(Dimethylaminomethyl)indole	C08304
3,4-Dehydrothiomorpholine-3-carboxylate	↑	Sulfur-containing heterocycles	Match not found	Match not found	Match not found
3,4-Dihydro-6-methoxy-2,2-dimethyl-2H-1-benzopyran-4-ol	↑	Benzopyrans	C12H16O3	3,4-Dihydro-6-methoxy-2,2-dimethyl-2H-1-benzopyran-4-ol	Match not found
3-Hexaprenyl-4-hydroxybenzoic acid	↓	Prenol lipids	C37H54O3	3-Hexaprenyl-4-hydroxybenzoic acid	C13425
3-Methylhistidine	↑	Amino acid derivatives	C7H11N3O2	Methylhistidine	C01152
3'-N-Acetyl-4'-O-(14-methylheptadecanoyl)fusarochromanone	↓	Benzopyrans	C35H56N2O6	3'-N-Acetyl-4'-O-(14-methylheptadecanoyl)fusarochromanone	Match not found
3-Pentenoic acid	↓	Unsaturated fatty acids	Match not found	Match not found	Match not found
4-Hydroxy-3-(16-methylheptadecyl)-2H-pyran-2-one	↓	Pyrans	C23H40O3	4-Hydroxy-3-(16-methylheptadecyl)-2H-pyran-2-one	Match not found
4-Trimethylammoniobutanoic acid	↓	Fatty acids and conjugates	C7H16NO2	4-Trimethylammoniobutanoic acid	C01181
5-(3'-Hydroxyphenyl)-gamma-valerolactone-3'-O-glucuronide	↑	Phenol ethers	C20H26O6	5-(3'-Hydroxyphenyl)-gamma-valerolactone-3'-O-glucuronide	Match not found
5-Phenyl-1,3-pentadiyne	↑	Benzenoids	C11H8	5-Phenyl-1,3-pentadiyne	C17717
6-(2-Hydroxyethoxy)-6-oxohexanoic acid	↓	Oxygenated fatty acids	C8H14O5	6-(2-Hydroxyethoxy)-6-oxohexanoic acid	Match not found
6-Tridecylsalicylic acid	↓	Benzoic acids and derivatives	C20H32O3	2-Hydroxy-6-tridecylbenzoic acid	Match not found
7β-Hydroxycholesterol	↓	Cholestane steroids	C27H46O2	7beta-Hydroxycholesterol	Match not found
8,9-DHET	↑	Eicosanoids	C20H34O4	8,9-DiHETrE	C14773
8-OH-dG	↑	Purine nucleosides	C10H13N5O5	8-Hydroxy-deoxyguanosine	Match not found
Acetate	↓	Carboxylic acids	C2H4O2	Acetic acid	C00033
Adlupone	↓	m-Benzoquinones	C31H46O4	Adlupone	Match not found
Ala-Ala	↓	Dipeptides	C6H12N2O3	Match not found	Match not found
Allyl benzoate	↓	Benzoic acid esters	C12H14O3	Allyl benzoate	C12458
Anandamide	↓	Amines	C22H37NO2	Anandamide	C11695
Androstenedione	↑	Steroids	C19H26O2	Androstenedione	C00280
Androstenol	↓	Steroids	C19H30O	Androstenol	Match not found
Androsterone sulfate	↑	Steroids	C19H30O5S	Androsterone sulfate	Match not found
Anhydrocinnzeylanol	↓	Prenol lipids	C20H30O6	Anhydrocinnzeylanol	Match not found
Arachisprenol 12	↑	Prenol lipids	C60H98O	Arachisprenol 12	Match not found
ar-Artemisene	↑	Prenol lipids	C20H30	ar-Artemisene	Match not found
Arginine/ L-Arginine	↓	Amino acids	C6H14N4O2	Arginine	C00062
Ascorbate	↓	Vitamins and cofactors	C6H8O6	Ascorbate	C00072
Aspartyl-Lysine	↓	Dipeptides	C10H19N3O5	Aspartyl-Lysine	Match not found
Asterosterol	↓	Steroids	C26H42O	Asterosterol	Match not found
Azelaic acid	↑	Fatty acids and conjugates	C9H16O4	Azelaic acid	C08261
beta-Calacorene	↑	Prenol lipids	C15H20	beta-Calacorene	Match not found
beta-Ionol	↓	Prenol lipids	C13H22O	beta-Ionol	Match not found
C12:1	↑	Free fatty acids	C12H22O2	trans-Dodec-2-enoic acid	C21202
C14:0	↑	Free fatty acids	C14H28O2	Myristic acid	C06424
C14:1	↑	Free fatty acids	C14H26O2	Myristoleic acid	C08322
C15:0	↑	Free fatty acids	C15H30O2	Pentadecanoic acid	C16537
C16:0	↑	Free fatty acids	C16H32O2	Palmitic acid	C00249
C16:1	↑	Free fatty acids	C16H30O2	Palmitoleic acid	C08362
C17:0	↑	Free fatty acids	C17H34O2	Heptadecanoic acid	Match not found
C17:1	↑	Free fatty acids	C17H32O2	9E-Heptadecenoic acid	C16536
C18:0	↑↓	Free fatty acids	C18H36O2	Stearic acid	C01530
C18:1	↑	Free fatty acids	C18H34O2	Oleic acid	C00712
C18:2	↑	Free fatty acids	C18H32O2	Linoleic acid	C01595
C18:3	↑	Free fatty acids	C18H30O2	Linolenic acid	C06427
C18:4	↑	Free fatty acids	C18H28O2	Stearidonic acid	C16300
C19:0	↑	Free fatty acids	C19H38O2	Nonadecanoic acid	C16535
C19:1	↑	Free fatty acids	C19H36O2	10-Nonadecenoic acid	Match not found
C20:0	↑	Free fatty acids	C20H40O2	Arachidic acid	C06425
C20:1	↑	Free fatty acids	C20H38O2	Eicosenoic acid	C16526
C20:2	↑	Free fatty acids	C20H36O2	Eicosadienoic acid	C16525
C20:3	↑	Free fatty acids	C20H34O2	Dihomo-gamma-linolenic acid	C03242
C20:4	↑	Free fatty acids	C20H32O2	Arachidonic acid	C00219
C20:5	↑	Free fatty acids	C20H30O2	Eicosapentaenoic acid	C06428
C22:0	↑	Free fatty acids	C22H44O2	Behenic acid	C08281
C22:1	↑	Free fatty acids	C22H42O2	Erucic acid	C08316
C22:2	↑	Free fatty acids	C22H40O2	Docosadienoate (22:2n6)	C16533
C22:5	↑	Free fatty acids	C22H34O2	7Z,10Z,13Z,16Z,19Z-Docosapentaenoic acid	C16513
C22:6	↑	Free fatty acids	C22H32O2	Docosahexaenoic acid	C06429
C6:0	↓	Free fatty acids	C6H12O2	Caproic acid	C01585
C8:0	↓	Free fatty acids	C8H16O2	Caprylic acid	C06423
Campestanol	↓	Steroids	C28H50O	Campestanol	C15787
Carnitine/ L-Carnitine	↑↓	Carnitines	C7H15NO3	Carnitine	C00487
Carotenoids	↓	Carotenoids	Match not found	Match not found	Match not found
Cer	↑↓	Sphingolipids	C19H36NO3R	N-Acylsphingosine	C00195
ChE	↑↓	Steroid esters	C28H45O2R	Cholesterol Ester	C02530
Chenodeoxycholic acid-3-d-glucuronide	↑	Steroidal glycosides	C30H48O10	(3a,5b,7a)-23-Carboxy-7-hydroxy-24-norcholan-3-yl-b-D-Glucopyranosiduronic acid	Match not found
cis-Aconitate	↓	Carboxylic acids	C6H6O6	cis-Aconitic acid	C00417
Citramalic acid	↑	Fatty acids and conjugates	C5H8O5	Citramalic acid	C00815
Citrate	↑	Carboxylic acids	C6H8O7	Citrate	C00158
Citrulline	↓	Amino acids	C6H13N3O3	Citrulline	C00327
Coenzyme Q10	↑↓	Prenol lipids	C59H90O4	Coenzyme Q10	C11378
Cortisol	↑	Hydroxysteroids	C21H30O5	Cortisol	C00735
Creatine	↑	Amino acids	C4H9N3O2	Creatine	C00300
Cytidine	↑	Pyrimidine nucleosides	C9H13N3O5	Cytidine	C00475
Cytosine	↑	Diazines	C4H5N3O	Cytosine	C00380
Deoxyadenosine	↓	Purine nucleosides	C10H13N5O3	Deoxyadenosine	C00559
Deoxycorticosterone/ 11-Deoxycorticosterone	↑↓	Steroids	C21H30O3	Deoxycorticosterone	C03205
DG	↑↓	Glycerolipids	C5H6O5R2	1,2-Diacyl-sn-glycerol	C00641
D-Glucuronic acid	↑	Carbohydrates and carbohydrate conjugates	C6H10O7	D-Glucuronic acid	C00191
D-Glutamic acid	↑	Amino acids	C5H9NO4	D-Glutamic acid	C00217
DHEA-S	↑	Steroids	C19H28O5S	Dehydroepiandrosterone sulfate	C04555
Dimethylglycine	↓	Amino acid derivatives	C4H9NO2	Dimethylglycine	C01026
D-Maltose	↑	Carbohydrates and carbohydrate conjugates	C12H22O11	D-Maltose	C00208
Dopamine	↑	Catecholamines	C8H11NO2	Dopamine	C03758
D-Ribose	↑	Carbohydrates and carbohydrate conjugates	C5H10O5	D-Ribose	C00121
D-Threitol	↑	Carbohydrates and carbohydrate conjugates	C4H10O4	D-Threitol	C16884
Epidermin	↓	Lantibiotics	C11H19NO6	Epidermin	Match not found
Epitestosterone	↑	Steroids	C19H28O2	Epitestosterone	Match not found
Estradiol	↑↓	Steroids	C18H24O2	Estradiol	C00951
Estriol	↑	Steroids	C18H24O3	Estriol	C05141
Estrone	↑	Steroids	C18H22O2	Estrone	C00468
Estrone sulfate	↑	Steroids	C18H22O5S	Estrone sulfate	C02538
Ethanolamine	↑	Aminoalcohols	C2H7NO	Ethanolamine	C00189
Ethyl furoate	↓	Furoic acid and derivatives	Match not found	Match not found	Match not found
Fatty acid	↑↓	Free fatty acids	CHO2R	Fatty acid	C00162
Formate	↓	Carboxylic acids	CH2O2	Formic acid	C00058
Fucose-1-phosphate	↓	Carbohydrates and carbohydrate conjugates	C6H13O8P	Fucose 1-phosphate	C02985
Fumarate	↓	Carboxylic acids	C4H4O4	Fumarate	C00122
GA1	↓	Sphingolipids	C45H79N2O23R	Ganglioside GA1	C06136
Galabiosylceramide	↓	Sphingolipids	C31H56NO13R	Galabiosylceramide (d18:1/22:0)	C06126
GlcADG	↓	Glycolipids	Match not found	Match not found	Match not found
Glucose	↑	Carbohydrates	C6H12O6	D-Glucose	C00031
Glucosylceramide	↓	Sphingolipids	C25H46NO8R	Glucosylceramide	C01190
Glutamate/ L-Glutamate	↑	Amino acids	C5H9NO4	Glutamic acid	C00025
Glutamine/ L-glutamine	↓	Amino acids	C5H10N2O3	Glutamine	C00064
Glyceraldehyde	↑	Carbohydrates	C3H6O3	Glyceraldehyde	C02154
Glycerol	↑	Carbohydrates and carbohydrate conjugates	C3H8O3	Glycerol	C00116
Glycerol 3-phosphate	↑	Glycerophospholipids	C3H9O6P	Glycerol 3-phosphate	C00093
Glycerophosphocholine	↑	Glycerophospholipids	C8H21NO6P	Glycerophosphocholine	C00670
Glycochenodeoxycholic acid	↑	Bile acid conjugates	C26H43NO5	Chenodeoxycholic acid glycine conjugate	C05466
Glycocholic acid	↑	Bile acid conjugates	C26H43NO6	Glycocholic acid	C01921
Glycolic acid	↓	Hydroxy acids and derivatives	C2H4O3	Hydroxyacetic acid	C00160
GM3	↓	Sphingolipids	C42H73N2O21R	Ganglioside GM3	C04730
GSSG	↓	Peptides	C20H32N6O12S2	Oxidized glutathione	C00127
Guanosine	↑	Purine nucleosides	C10H13N5O5	Guanosine	C00387
HexCer/NS	↓	Sphingolipids	Match not found	Match not found	Match not found
Histidine	↓	Amino acids	C6H9N3O2	Histidine	C00135
Hydroxyprogesterone caproate	↓	Steroids	Match not found	Match not found	Match not found
Hydroxyurea	↑	Carboximidic acids and derivatives	CH4N2O2	Hydroxyurea	C07044
Hypoxanthine	↑	Purines	C5H4N4O	Hypoxanthine	C00262
Indan-1-ol	↑	Benzenoids	C9H10O	Indan-1-ol	C01710
Isoleucine/ L-isoleucine	↑	Amino acids	C6H13NO2	Isoleucine	C00407
Ketoleucine	↑	Keto acids	C6H10O3	Ketoleucine	C00233
L-2,4-diaminobutyric acid	↑	Amino acids	C4H10N2O2	L-2,4-diaminobutyric acid	C03283
Lactate	↑↓	Carboxylic acids	C3H6O3	Lactate	C00186
L-aspartate	↑	Amino acids	C4H7NO4	L-Aspartic acid	C00049
Lentinic acid	↓	Dipeptides	C12H22N2O10S4	Lentinic acid	Match not found
L-Erythrulose	↑	Carbohydrates	C4H8O4	L-Erythrulose	C02045
Leucine	↑↓	Amino acids	C6H13NO2	Leucine	C00123
Linoleyl carnitine	↓	Acylcarnitines	C25H46NO4	Linoleyl carnitine	Match not found
Lithocholic acid glycine conjugate	↓	Bile acid conjugates	C26H43NO4	Lithocholic acid glycine conjugate	C15557
L-NIL	↑	Lysine-derived amino acid analog	Match not found	Match not found	Match not found
Long-chain fatty acids	↑↓	Free fatty acids	C3H5O2R	Long-chain fatty acid	C00638
LPA	↑↓	Glycerophospholipids	C3H7O6PR	1-Acyl-sn-glycerol 3-phosphate	C00681
L-Palmitoylcarnitine	↓	Acylcarnitines	C23H45NO4	Palmitoylcarnitine	C02990
LPC	↑↓	Glycerophospholipids	C9H20NO7PR	1-Acyl-sn-glycero-3-phosphocholine	C04230
LPE	↓↑	Glycerophospholipids	C6H13NO7PR	1-Acyl-sn-glycero-3-phosphoethanolamine	C04438
LPG	↓	Glycerophospholipids	C7H14O9PR	1-Acyl-sn-glycero-3-phosphoglycerol	C18126
LPI	↓↑	Glycerophospholipids	C10H18O12PR	1-Acylglycerophosphoinositol	C03819
Lysine /L-Lysine	↑↓	Amino acids	C6H14N2O2	Lysine	C00047
Lysyl-Valine	↓	Dipeptides	C11H23N3O3	Lysylvaline	Match not found
Malate/ Malic acid	↑	Carboxylic acids	C4H6O5	Malate	C00149
Malondialdehyde	↑	Carbonyl compounds	C3H4O2	Malondialdehyde	C19440
Malyl-CoA	↓	Fatty Acyls	C25H40N7O20P3S	Malyl-CoA	C04348
Methionine/ L-methionine	↑↓	Amino acids	C5H11NO2S	Methionine	C00073
Methylmalonic acid	↓	Carboxylic acids	C4H6O4	Methylmalonic acid	C02170
MG	↓	Glycerophospholipids	C4H7O4R	1-Acylglycerol	C01885
N1-Methyl-4-pyridone-3-carboxamide	↓	Nicotinamides	C7H8N2O2	N1-Methyl-4-pyridone-3-carboxamide	C05843
N-Acetylneuraminic acid	↑	Carbohydrates and carbohydrate conjugates	C11H19NO9	N-Acetylneuraminic acid	C19910
N-acetyl-S-(Nmethylcarbamoyl) cysteine	↑	Amino acids	C7H12N2O4S	N-Acetyl-S-(N-methylcarbamoyl)cysteine	C11490
NADP	↓	Nucleotides	C21H29N7O17P3	NADP	C00006
NADPH	↓	Nucleotides	C21H30N7O17P3	NADPH	C00005
Neuromedin B (1-3)	↓	Peptides	C12H22N4O5	Neuromedin B (1-3)	Match not found
Nitrate	↑	Nitrates	HNO3	Nitrate	C00244
Nitrite	↑	Nitrites	HNO2	Nitrite	C00088
N-Methylnicotinamide	↓	Nicotinamides	C7H9N2O	1-Methylnicotinamide	C02918
Notoginsenoside I	↓	Prenol lipids	C54H92O22	Notoginsenoside I	Match not found
O-Acylcarnitine	↑↓	Acylcarnitines	C8H14NO4R	O-Acylcarnitine	C02301
Oxalic acid	↑	Carboxylic acids	C2H2O4	Oxalic acid	C00209
Oxaloacetate	↑	Carboxylic acids	C4H4O5	Oxaloacetate	C00036
Palmitoyl ethanolamide	↑	Fatty acid derivatives	C18H37NO2	Palmitoylethanolamide	C16512
Paxilline	↓	Naphthopyrans	C27H33NO4	Paxilline	C13782
PC	↑↓	Glycerophospholipids	C10H18NO8PR2	Phosphatidylcholine	C00157
PE	↑↓	Glycerophospholipids	C7H12NO8PR2	Phosphatidylethanolamine	C00350
PG	↓	Glycerophospholipids	C8H13O10PR2	Phosphatidylglycerol	C00344
PGD2	↑	Eicosanoids	C20H32O5	Prostaglandin D2	C00696
PGE2	↑	Eicosanoids	C20H32O5	Prostaglandin E2	C00584
PGF2α	↑	Eicosanoids	C20H34O5	Prostaglandin F2a	C00639
PGI2	↑	Eicosanoids	C20H32O5	Prostaglandin I2	C01312
PGJ2	↑	Eicosanoids	C20H30O4	Prostaglandin J2	C05957
PGP	↓	Glycerophospholipids	C8H14O13P2R2	Phosphatidylglycerophosphate	C03892
Phenylalanine	↑↓	Amino acids	C9H11NO2	Phenylalanine	C00079
Phenylglyoxylic acid	↑	Benzoyl derivatives	C8H6O3	Phenylglyoxylic acid	C02137
p-HPEA-EDA	↑	Tyrosols and derivatives	C17H20O5	p-HPEA-EDA	Match not found
Phthalic acid	↓	Benzoic acids and derivatives	C8H6O4	Phthalic acid	C01606
Phytic acid	↓	Inositol phosphates	C6H18O24P6	myo-Inositol hexakisphosphate	C01204
Phytosphingosine	↓	Sphingolipids	C18H39NO3	Phytosphingosine	C12144
PI	↑↓	Glycerophospholipids	C11H17O13PR2	1-Phosphatidyl-D-myo-inositol	C01194
Pregnanolone sulfate	↑	Steroids	C21H34O5S	Pregnanolone sulfate	Match not found
Pregnenolone	↑↓	Steroids	C21H32O2	Pregnenolone	C01953
Progesterone	↓	Steroids	C21H30O2	Progesterone	C00410
Prolyl-Methionine	↓	Dipeptides	C10H18N2O3S	Prolyl-Methionine	Match not found
PS	↓	Glycerophospholipids	C8H12NO10PR2	Phosphatidylserine	C02737
Purine	↑	Purines	C5H4N4	Purine	C15587
Pyridoxal 5'-phosphate	↑	Pyridoxals and derivatives	C8H10NO6P	Pyridoxal 5'-phosphate	C00018
Pyruvate	↑↓	Carboxylic acids	C3H4O3	Pyruvate	C00022
Randilongin	↓	Cinnamic acids and derivatives	C41H72O3	Randilongin	Match not found
Ribonolactone	↑	Carbohydrates and carbohydrate conjugates	C5H8O5	Ribonolactone	Match not found
Salicylic acid	↑	Benzoic acids and derivatives	C7H6O3	Salicylic acid	C00805
Sarcosine	↓	Amino acid derivates	C3H7NO2	Sarcosine	C00213
Serine	↓	Amino acids	C3H7NO3	Serine	C00065
SHexCer	↓	Sphingolipids	Match not found	Match not found	Match not found
S-Japonin	↓	Prenol lipids	C19H28O3S	S-Japonin	Match not found
SM	↑↓	Sphingolipids	C24H49N2O6PR	Sphingomyelin	C00550
Soyasaponin aa	↑	Prenol lipids	C53H82O21	Soyasaponin aa	Match not found
Succinate/ Succinic acid	↑↓	Carboxylic acids	C4H6O4	Succinate	C00042
Taurine	↓	Organosulfonic acids	C2H7NO3S	Taurine	C00245
Taurocholic acid	↑	Bile acid conjugates	C26H45NO7S	Taurocholic acid	C05122
Testosterone	↑	Steroids	C19H28O2	Testosterone	C00535
Tetrahexosylceramide	↓	Sphingolipids	Match not found	Tetrahexosylceramide	Match not found
Tetrahydroaldosterone-3-glucuronide	↓	Steroids and steroid derivatives	C27H40O11	Tetrahydroaldosterone-3-glucuronide	Match not found
TG	↑↓	Glycerolipids	C6H5O6R3	Triacylglycerol	C00422
Threonine	↓	Amino acids	C4H9NO3	Threonine	C00188
Thymine	↑	Pyrimidines	C5H6N2O2	Thymine	C00178
Trans-Ferulic acid	↑	Cinnamic acids and derivatives	C10H10O4	Trans-Ferulic acid	C01494
trans-Hexadec-2-enoyl carnitine	↓	Acylcarnitines	C23H43NO4	trans-Hexadec-2-enoyl carnitine	Match not found
Tridecanol	↓	Fatty Acyls	C13H28O	Tridecanol	C14509
Triethanolamine	↓	Amines	C6H15NO3	Triethanolamine	C06771
Tryptophan / L-tryptophan	↑↓	Amino acids	C11H12N2O2	L-Tryptophan	C00078
TXB2	↑	Eicosanoids	C20H34O6	Thromboxane B2	C05963
Tyrosine/ L-Tyrosine	↑↓	Amino acids	C9H11NO3	Tyrosine	C00082
Ubiquinol	↓	Prenol lipid	C14H20O4(C5H8)n	Ubiquinol	C00390
Umbelliferone	↑	Coumarins	C9H6O3	Umbelliferone	C09315
Uracil	↑	Pyrimidines	C4H4N2O2	Uracil	C00106
Uridine	↑	Pyrimidine nucleosides	C9H12N2O6	Uridine	C00299
Valine	↑↓	Amino acids	C5H11NO2	Valine	C00183
Vitamin A	↓	Vitamins and derivatives	C20H30O	Vitamin A	C00473
Vitamin D	↓	Vitamins and derivatives	C27H44O2	Calcidiol	C01561
Vitexin 6''-(3-hydroxy-3-methylglutarate)	↑	Flavonoids	C27H28O14	Vitexin 6''-(3-hydroxy-3-methylglutarate)	Match not found
VPGPR Enterostatin	↓	Peptides	C23H40N8O6	VPGPR Enterostatin	Match not found
Xanthine	↑	Purines	C5H4N4O2	Xanthine	C00385
y-Glutamylisoleucine	↑	Dipeptides	C11H20N2O5	gamma-Glutamylisoleucine	Match not found
y-Glutamylleucine	↑	Dipeptides	C11H20N2O5	gamma-Glutamylleucine	Match not found
Zymosterol Ester	↑	Steroids and steroid derivatives	Match not found	Match not found	Match not found
α-ketoisocaproate	↑	Keto acids	C6H10O3	alpha-ketoisocaproate	C00233
α-ketoisovalerate	↑	Keto acids	C5H8O3	alpha-Ketoisovaleric acid	C00141
α-Keto-β-methylvalerate	↑	Keto acids	C6H10O3	3-Methyl-2-oxovaleric acid	C00671
β-Hydroxybutyrate	↑↓	Ketone body	C4H8O3	3-Hydroxybutyric acid	C01089
β-pseudouridine	↑	Pyrimidine nucleosides	C9H12N2O6	Pseudouridine	C02067
γ-Tocopherol	↑	Prenol lipids	C28H48O2	gamma-Tocopherol	C02483
Abbreviations: Cer – Ceramide; ChE – Cholesterol ester; CNT – Control group; DHEA-S – Dehydroepiandrosterone sulfate; DG – Diacylglycerol; DHET – Dihydroxyeicosatrienoic acid; FDR – False Discovery Rate; GA1 – Ganglioside GA1; GlcADG – Glucosyladipate; GM3 – Ganglioside GM3; GSSG – Oxidized glutathione; HexCer – Hexosylceramide; LPA – Lysophosphatidic acid; LPC – Lysophosphatidylcholine; LPE – Ly…
